# Supplementary material for: Association between parasite microbiomes and caste development and colony structure in a social trematode
Source: Mol Ecol. 2022 Sep 2;31(21):5608–17. doi: 10.1111/mec.16671 (PMC9826137; doi:10.1111/mec.16671)
Supplement: Supplementary file 1 — Appendix S1 [file MEC-31-5608-s001.xlsx]

## Sheet: Contents
Association between parasite microbiomes and caste development and colony structure in a social trematode
Fátima Jorge, Nolwenn M. Dheilly, Céline Froissard and Robert Poulin
Tables in this Supplementary material
Table S1. Metadata.
Table S2. Kruskal-Wallis pairwise estimates for alpha diversity based on Faith's phylogenetic diversity, Shannon, and Evenness diversity metrics at several taxonomic levels between the two castes.
Table S3. PERMANOVA relating unweighted and weighted similarity matrices between the two castes.
Table S4a. PERMANOVA relating unweighted and weighted similarity matrices among antibiotic treatments the two castes based on rarefied data, after the three days antibiotic treatments.
Table S4b. Pairwise comparisons relating unweighted and weighted similarity matrices among the antibiotic treatments for the two castes.
Table S5. PERMANOVA relating unweighted and weighted similarity matrices between the two castes for each antibiotic treatment after the three days antibiotic treatment.
Table S6. PERMANOVA relating unweighted and weighted similarity matrices between the two castes for each antibiotic treatment at the end of the experiment.
Table S7. PERMANOVA relating unweighted and weighted similarity matrices showing the effects of caste, treatment and their interaction, after the three days antibiotic treatments.

## Sheet: Table S1
Table S1. Metadata information on sample used in this study, including information on generated FASTQ files (SampleID) and sequencing details (Library name, sequencing barcode details (Barcodei7indexID, Barcodesequence); sample information including sample unique ID (SampleLabID), host ID, set of sample within the sample host (HP) caste (ParasiteMorph), antibiotic treatment (Treatment), and exper…
SampleID	Library name	Barcodei7indexID	BarcodeSequence	SampleLabID	HostID	HP	ParasiteMorph	Treatment	Time	TreatmentTime	SampleType	parasiteStage	Group	Locality	extractionKit	Date
3930P7-001-20-01	P7-01	515rcbc0	AGCCTTCGTCGC	1NC4S	1NC4	redia_3	soldier	control	T3	controlT3	parasite	redia	controlT3soldier	Portobello	2	22/02/20
3930P7-002-20-01	P7-02	515rcbc1	TCCATACCGGAA	3NB4R	3NB4	redia_1	reproductive	control	T3	controlT3	parasite	redia	controlT3reproductive	Portobello	2	21/02/20
3930P7-003-20-01	P7-03	515rcbc2	AGCCCTGCTACA	1CC3R	1CC3	redia_1	reproductive	Colistin	T3	ColistinT3	parasite	redia	ColistinT3reproductive	Portobello	2	21/02/20
3930P7-004-20-01	P7-04	515rcbc3	CCTAACGGTCCA	1NC1S	1NC1	redia_3	soldier	control	T3	controlT3	parasite	redia	controlT3soldier	Portobello	2	22/02/20
3930P7-005-20-01	P7-05	515rcbc4	CGCGCCTTAAAC	1GB3R	1GB3	redia_1	reproductive	Gentamicin	T3	GentamicinT3	parasite	redia	GentamicinT3reproductive	Portobello	1	21/02/20
3930P7-006-20-01	P7-06	515rcbc5	TATGGTACCCAG	1CA2R	1CA2	redia_1	reproductive	Colistin	T3	ColistinT3	parasite	redia	ColistinT3reproductive	Portobello	2	21/02/20
3930P7-008-20-01	P7-08	515rcbc7	AATTTAGGTAGG	1GB1R	1GB1	redia_1	reproductive	Gentamicin	T3	GentamicinT3	parasite	redia	GentamicinT3reproductive	Portobello	1	21/02/20
3930P7-010-20-01	P7-10	515rcbc9	GCCTCTACGTCG	1PCB1S	1PCB1	redia_3	soldier	Pen_Col	T3	Pen_ColT3	parasite	redia	Pen_ColT3soldier	Portobello	2	21/02/20
3930P7-013-20-01	P7-13	515rcbc12	CGTATAAATGCG	1PA4R	1PA4	redia_1	reproductive	Penicilin	T3	PenicilinT3	parasite	redia	PenicilinT3reproductive	Portobello	2	22/02/20
3930P7-014-20-01	P7-14	515rcbc13	ATGCTGCAACAC	1PB4R	1PB4	redia_1	reproductive	Penicilin	T3	PenicilinT3	parasite	redia	PenicilinT3reproductive	Portobello	2	22/02/20
3930P7-015-20-01	P7-15	515rcbc14	ACTCGCTCGCTG	3NC3S	3NC3	redia_3	soldier	control	T3	controlT3	parasite	redia	controlT3soldier	Portobello	1	22/02/20
3930P7-016-20-01	P7-16	515rcbc15	TTCCTTAGTAGT	3PC4S	3PC4	redia_3	soldier	Penicilin	T3	PenicilinT3	parasite	redia	PenicilinT3soldier	Portobello	1	22/02/20
3930P7-017-20-01	P7-17	515rcbc16	CGTCCGTATGAA	3PC4R	3PC4	redia_1	reproductive	Penicilin	T3	PenicilinT3	parasite	redia	PenicilinT3reproductive	Portobello	2	22/02/20
3930P7-018-20-01	P7-18	515rcbc17	ACGTGAGGAACG	1CB4S	1CB4	redia_3	soldier	Colistin	T3	ColistinT3	parasite	redia	ColistinT3soldier	Portobello	1	21/02/20
3930P7-019-20-01	P7-19	515rcbc18	GGTTGCCCTGTA	1PCA1R	1PCA1	redia_1	reproductive	Pen_Col	T3	Pen_ColT3	parasite	redia	Pen_ColT3reproductive	Portobello	1	22/02/20
3930P7-020-20-01	P7-20	515rcbc19	CATATAGCCCGA	1PCA4R	1PCA4	redia_1	reproductive	Pen_Col	T3	Pen_ColT3	parasite	redia	Pen_ColT3reproductive	Portobello	1	21/02/20
3930P7-021-20-01	P7-21	515rcbc20	GCCTATGAGATC	1CB4R	1CB4	redia_1	reproductive	Colistin	T3	ColistinT3	parasite	redia	ColistinT3reproductive	Portobello	1	21/02/20
3930P7-022-20-01	P7-22	515rcbc21	CAAGTGAAGGGA	2NB1S	2NB1	redia_3	soldier	control	T3	controlT3	parasite	redia	controlT3soldier	Portobello	2	22/02/20
3930P7-023-20-01	P7-23	515rcbc22	CACGTTTATTCC	2PCC1R	2PCC1	redia_1	reproductive	Pen_Col	T3	Pen_ColT3	parasite	redia	Pen_ColT3reproductive	Portobello	1	22/02/20
3930P7-024-20-01	P7-24	515rcbc23	TAATCGGTGCCA	2CC2R	2CC2	redia_1	reproductive	Colistin	T3	ColistinT3	parasite	redia	ColistinT3reproductive	Portobello	2	22/02/20
3930P7-025-20-01	P7-25	515rcbc24	TGACTAATGGCC	1GA4S	1GA4	redia_3	soldier	Gentamicin	T3	GentamicinT3	parasite	redia	GentamicinT3soldier	Portobello	1	22/02/20
3930P7-026-20-01	P7-26	515rcbc25	CGGGACACCCGA	1GC4R	1GC4	redia_1	reproductive	Gentamicin	T3	GentamicinT3	parasite	redia	GentamicinT3reproductive	Portobello	2	22/02/20
3930P7-027-20-01	P7-27	515rcbc26	CTGTCTATACTA	3PCC2S	3PCC2	redia_3	soldier	Pen_Col	T3	Pen_ColT3	parasite	redia	Pen_ColT3soldier	Portobello	1	21/02/20
3930P7-029-20-01	P7-29	515rcbc28	CGTTTGGAATGA	1PC2R	1PC2	redia_1	reproductive	Penicilin	T3	PenicilinT3	parasite	redia	PenicilinT3reproductive	Portobello	2	21/02/20
3930P7-030-20-01	P7-30	515rcbc29	AAGAACTCATGA	2PCC1S	2PCC1	redia_3	soldier	Pen_Col	T3	Pen_ColT3	parasite	redia	Pen_ColT3soldier	Portobello	1	22/02/20
3930P7-031-20-01	P7-31	515rcbc30	TGATATCGTCTT	1PA2S	1PA2	redia_3	soldier	Penicilin	T3	PenicilinT3	parasite	redia	PenicilinT3soldier	Portobello	2	21/02/20
3930P7-032-20-01	P7-32	515rcbc31	CGGTGACCTACT	2GB1S	2GB1	redia_3	soldier	Gentamicin	T3	GentamicinT3	parasite	redia	GentamicinT3soldier	Portobello	2	21/02/20
3930P7-033-20-01	P7-33	515rcbc32	AATGCGCGTATA	2NB3R	2NB3	redia_1	reproductive	control	T3	controlT3	parasite	redia	controlT3reproductive	Portobello	1	22/02/20
3930P7-034-20-01	P7-34	515rcbc33	CTTGATTCTTGA	1CC2S	1CC2	redia_3	soldier	Colistin	T3	ColistinT3	parasite	redia	ColistinT3soldier	Portobello	2	22/02/20
3930P7-035-20-01	P7-35	515rcbc34	GAAATCTTGAAG	1GC4S	1GC4	redia_3	soldier	Gentamicin	T3	GentamicinT3	parasite	redia	GentamicinT3soldier	Portobello	2	22/02/20
3930P7-036-20-01	P7-36	515rcbc35	GAGATACAGTTC	3CC3R	3CC3	redia_1	reproductive	Colistin	T3	ColistinT3	parasite	redia	ColistinT3reproductive	Portobello	2	22/02/20
3930P7-037-20-01	P7-37	515rcbc36	GTGGAGTCTCAT	MCS1/2	MCS	na	MCS	MCS	T3	MCST3	MCS	MCS1/2	MCST3MCS	lab	1
3930P7-038-20-01	P7-38	515rcbc37	ACCTTACACCTT	1PC3S	1PC3	redia_3	soldier	Penicilin	T3	PenicilinT3	parasite	redia	PenicilinT3soldier	Portobello	1	22/02/20
3930P7-039-20-01	P7-39	515rcbc38	TAATCTCGCCGG	3GA1S	3GA1	redia_3	soldier	Gentamicin	T3	GentamicinT3	parasite	redia	GentamicinT3soldier	Portobello	2	22/02/20
3930P7-040-20-01	P7-40	515rcbc39	ATCTAGTGGCAA	1PB3R	1PB3	redia_1	reproductive	Penicilin	T3	PenicilinT3	parasite	redia	PenicilinT3reproductive	Portobello	2	21/02/20
3930P7-041-20-01	P7-41	515rcbc40	ACGCTTAACGAC	1CC3S	1CC3	redia_3	soldier	Colistin	T3	ColistinT3	parasite	redia	ColistinT3soldier	Portobello	2	21/02/20
3930P7-043-20-01	P7-43	515rcbc42	ATACATGCAAGA	1PB3S	1PB3	redia_3	soldier	Penicilin	T3	PenicilinT3	parasite	redia	PenicilinT3soldier	Portobello	1	21/02/20
3930P7-044-20-01	P7-44	515rcbc43	CTTAGTGCAGAA	2PB4R	2PB4	redia_1	reproductive	Penicilin	T3	PenicilinT3	parasite	redia	PenicilinT3reproductive	Portobello	1	21/02/20
3930P7-045-20-01	P7-45	515rcbc44	AATCTTGCGCCG	2GB2R	2GB2	redia_1	reproductive	Gentamicin	T3	GentamicinT3	parasite	redia	GentamicinT3reproductive	Portobello	2	21/02/20
3930P7-046-20-01	P7-46	515rcbc45	AGGATCAGGGAA	2CA3S	2CA3	redia_3	soldier	Colistin	T3	ColistinT3	parasite	redia	ColistinT3soldier	Portobello	1	22/02/20
3930P7-047-20-01	P7-47	515rcbc46	AATAACTAGGGT	1PCC2R	1PCC2	redia_1	reproductive	Pen_Col	T3	Pen_ColT3	parasite	redia	Pen_ColT3reproductive	Portobello	1	22/02/20
3930P7-048-20-01	P7-48	515rcbc47	TATTGCAGCAGC	2NB1R	2NB1	redia_1	reproductive	control	T3	controlT3	parasite	redia	controlT3reproductive	Portobello	2	22/02/20
3930P7-049-20-01	P7-49	515rcbc48	TGATGTGCTAAG	1PA2R	1PA2	redia_1	reproductive	Penicilin	T3	PenicilinT3	parasite	redia	PenicilinT3reproductive	Portobello	1	21/02/20
3930P7-050-20-01	P7-50	515rcbc49	GTAGTAGACCAT	MCS	MCS	na	MCS	MCS	T3	MCST3	MCS	MCS	MCST3MCS	lab	2
3930P7-052-20-01	P7-52	515rcbc51	CTCGCCCTCGCC	1PB4S	1PB4	redia_3	soldier	Penicilin	T3	PenicilinT3	parasite	redia	PenicilinT3soldier	Portobello	2	22/02/20
3930P7-053-20-01	P7-53	515rcbc52	TCTCTTTCGACA	1NA1R	1NA1	redia_1	reproductive	control	T3	controlT3	parasite	redia	controlT3reproductive	Portobello	2	21/02/20
3930P7-054-20-01	P7-54	515rcbc53	ACATACTGAGCA	1CC2R	1CC2	redia_1	reproductive	Colistin	T3	ColistinT3	parasite	redia	ColistinT3reproductive	Portobello	1	22/02/20
3930P7-055-20-01	P7-55	515rcbc54	GTTGATACGATG	1PC2S	1PC2	redia_3	soldier	Penicilin	T3	PenicilinT3	parasite	redia	PenicilinT3soldier	Portobello	1	21/02/20
3930P7-056-20-01	P7-56	515rcbc55	GTCAACGCTGTC	1PCC1S	1PCC1	redia_3	soldier	Pen_Col	T3	Pen_ColT3	parasite	redia	Pen_ColT3soldier	Portobello	1	22/02/20
3930P7-057-20-01	P7-57	515rcbc56	TGAGACCCTACA	1GC2R	1GC2	redia_1	reproductive	Gentamicin	T3	GentamicinT3	parasite	redia	GentamicinT3reproductive	Portobello	2	22/02/20
3930P7-059-20-01	P7-59	515rcbc58	ATTACGTATCAT	1GB1S	1GB1	redia_3	soldier	Gentamicin	T3	GentamicinT3	parasite	redia	GentamicinT3soldier	Portobello	2	21/02/20
3930P7-060-20-01	P7-60	515rcbc59	CACGCAGTCTAC	1GB3S	1GB3	redia_3	soldier	Gentamicin	T3	GentamicinT3	parasite	redia	GentamicinT3soldier	Portobello	2	21/02/20
3930P7-061-20-01	P7-61	515rcbc60	TGTGCACGCCAT	3NA2S	3NA2	redia_3	soldier	control	T3	controlT3	parasite	redia	controlT3soldier	Portobello	2	21/02/20
3930P7-062-20-01	P7-62	515rcbc61	CCGGACAAGAAG	K2	K2	na	blank	kit	T3	kitT3	blank	kit	kitT3blank	lab	2
3930P7-063-20-01	P7-63	515rcbc62	TTGCTGGACGCT	3GC2S	3GC2	redia_3	soldier	Gentamicin	T3	GentamicinT3	parasite	redia	GentamicinT3soldier	Portobello	2	21/02/20
3930P7-064-20-01	P7-64	515rcbc63	TACTAACGCGGT	1PCA4S	1PCA4	redia_3	soldier	Pen_Col	T3	Pen_ColT3	parasite	redia	Pen_ColT3soldier	Portobello	1	21/02/20
3930P7-065-20-01	P7-65	515rcbc64	GCGATCACACCT	2GB1R	2GB1	redia_1	reproductive	Gentamicin	T3	GentamicinT3	parasite	redia	GentamicinT3reproductive	Portobello	2	21/02/20
3930P7-066-20-01	P7-66	515rcbc65	CAAACGCACTAA	3PCB4R	3PCB4	redia_1	reproductive	Pen_Col	T3	Pen_ColT3	parasite	redia	Pen_ColT3reproductive	Portobello	1	21/02/20
3930P7-067-20-01	P7-67	515rcbc66	GAAGAGGGTTGA	1NB1R	1NB1	redia_1	reproductive	control	T3	controlT3	parasite	redia	controlT3reproductive	Portobello	2	21/02/20
3930P7-068-20-01	P7-68	515rcbc67	TGAGTGGTCTGT	1GC2S	1GC2	redia_3	soldier	Gentamicin	T3	GentamicinT3	parasite	redia	GentamicinT3soldier	Portobello	1	22/02/20
3930P7-069-20-01	P7-69	515rcbc68	TTACACAAAGGC	3CB4S	3CB4	redia_3	soldier	Colistin	T3	ColistinT3	parasite	redia	ColistinT3soldier	Portobello	2	21/02/20
3930P7-070-20-01	P7-70	515rcbc69	ACGACGCATTTG	3GC2R	3GC2	redia_1	reproductive	Gentamicin	T3	GentamicinT3	parasite	redia	GentamicinT3reproductive	Portobello	1	21/02/20
3930P7-071-20-01	P7-71	515rcbc70	TATCCAAGCGCA	antPBS2	antPBS2	na	PBS	PBS	T3	PBST3	blank	PBS	PBST3PBS	lab	2	22/02/20
3930P7-072-20-01	P7-72	515rcbc71	AGAGCCAAGAGC	3GC4R	3GC4	redia_1	reproductive	Gentamicin	T3	GentamicinT3	parasite	redia	GentamicinT3reproductive	Portobello	2	22/02/20
3930P7-073-20-01	P7-73	515rcbc72	GGTGAGCAAGCA	2NB3S	2NB3	redia_3	soldier	control	T3	controlT3	parasite	redia	controlT3soldier	Portobello	1	22/02/20
3930P7-074-20-01	P7-74	515rcbc73	TAAATATACCCT	MCSDNA	MCS	na	MCS	MCS	T3	MCST3	MCS	MCSDNA	MCST3MCS	na	na	na
3930P7-075-20-01	P7-75	515rcbc74	TTGCGGACCCTA	1PCB2R	1PCB2	redia_1	reproductive	Pen_Col	T3	Pen_ColT3	parasite	redia	Pen_ColT3reproductive	Portobello	1	21/02/20
3930P7-076-20-01	P7-76	515rcbc75	GTCGTCCAAATG	2CA4R	2CA4	redia_1	reproductive	Colistin	T3	ColistinT3	parasite	redia	ColistinT3reproductive	Portobello	2	22/02/20
3930P7-077-20-01	P7-77	515rcbc76	TGCACAGTCGCT	3CC3S	3CC3	redia_3	soldier	Colistin	T3	ColistinT3	parasite	redia	ColistinT3soldier	Portobello	1	22/02/20
3930P7-078-20-01	P7-78	515rcbc77	TTACTGTGGCCG	3GC4S	3GC4	redia_3	soldier	Gentamicin	T3	GentamicinT3	parasite	redia	GentamicinT3soldier	Portobello	2	22/02/20
3930P7-079-20-01	P7-79	515rcbc78	GGTTCATGAACA	2CC2S	2CC2	redia_3	soldier	Colistin	T3	ColistinT3	parasite	redia	ColistinT3soldier	Portobello	2	22/02/20
3930P7-080-20-01	P7-80	515rcbc79	TAACAATAATTC	1PCB1R	1PCB1	redia_1	reproductive	Pen_Col	T3	Pen_ColT3	parasite	redia	Pen_ColT3reproductive	Portobello	1	21/02/20
3930P7-081-20-01	P7-81	515rcbc80	CTTATTAAACGT	2GB2S	2GB2	redia_3	soldier	Gentamicin	T3	GentamicinT3	parasite	redia	GentamicinT3soldier	Portobello	1	21/02/20
3930P7-082-20-01	P7-82	515rcbc81	GCTCGAAGATTC	1PC3R	1PC3	redia_1	reproductive	Penicilin	T3	PenicilinT3	parasite	redia	PenicilinT3reproductive	Portobello	2	22/02/20
3930P7-083-20-01	P7-83	515rcbc82	TATTTGATTGGT	3PCB4S	3PCB4	redia_3	soldier	Pen_Col	T3	Pen_ColT3	parasite	redia	Pen_ColT3soldier	Portobello	2	21/02/20
3930P7-084-20-01	P7-84	515rcbc83	TGTCAAAGTGAC	1NC4R	1NC4	redia_1	reproductive	control	T3	controlT3	parasite	redia	controlT3reproductive	Portobello	2	22/02/20
3930P7-085-20-01	P7-85	515rcbc84	CTATGTATTAGT	3CB4R	3CB4	redia_1	reproductive	Colistin	T3	ColistinT3	parasite	redia	ColistinT3reproductive	Portobello	1	21/02/20
3930P7-086-20-01	P7-86	515rcbc85	ACTCCCGTGTGA	3NC3R	3NC3	redia_1	reproductive	control	T3	controlT3	parasite	redia	controlT3reproductive	Portobello	1	22/02/20
3930P7-087-20-01	P7-87	515rcbc86	CGGTATAGCAAT	1PCB2S	1PCB2	redia_3	soldier	Pen_Col	T3	Pen_ColT3	parasite	redia	Pen_ColT3soldier	Portobello	2	21/02/20
3930P7-088-20-01	P7-88	515rcbc87	GACTCTGCTCAG	1PCC1R	1PCC1	redia_1	reproductive	Pen_Col	T3	Pen_ColT3	parasite	redia	Pen_ColT3reproductive	Portobello	2	22/02/20
3930P7-089-20-01	P7-89	515rcbc88	GTCATGCTCCAG	1PCC2S	1PCC2	redia_3	soldier	Pen_Col	T3	Pen_ColT3	parasite	redia	Pen_ColT3soldier	Portobello	2	22/02/20
3930P7-090-20-01	P7-90	515rcbc89	TACCGAAGGTAT	antPBS1	antPBS1	na	PBS	PBS	T3	PBST3	blank	PBS	PBST3PBS	lab	2	21/02/20
3930P7-091-20-01	P7-91	515rcbc90	TGAGTATGAGTA	1GA4R	1GA4	redia_1	reproductive	Gentamicin	T3	GentamicinT3	parasite	redia	GentamicinT3reproductive	Portobello	2	22/02/20
3930P7-092-20-01	P7-92	515rcbc91	AATGGTTCAGCA	1PA4S	1PA4	redia_3	soldier	Penicilin	T3	PenicilinT3	parasite	redia	PenicilinT3soldier	Portobello	1	22/02/20
3930P7-093-20-01	P7-93	515rcbc92	GAACCAGTACTC	2CA4S	2CA4	redia_3	soldier	Colistin	T3	ColistinT3	parasite	redia	ColistinT3soldier	Portobello	2	22/02/20
3930P7-094-20-01	P7-94	515rcbc93	CGCACCCATACA	1NB1S	1NB1	redia_3	soldier	control	T3	controlT3	parasite	redia	controlT3soldier	Portobello	1	21/02/20
3930P7-096-20-01	P7-96	515rcbc95	ACTCTTACTTAG	2PB4S	2PB4	redia_3	soldier	Penicilin	T3	PenicilinT3	parasite	redia	PenicilinT3soldier	Portobello	2	21/02/20
3930P7-100-20-01	P7-100	515rcbc99	CTATATTATCCG	1PCA1S	1PCA1	redia_3	soldier	Pen_Col	T3	Pen_ColT3	parasite	redia	Pen_ColT3soldier	Portobello	1	22/02/20
3930P7-102-20-01	P7-102	515rcbc101	ACGGTACCCTAC	1NC1R	1NC1	redia_1	reproductive	control	T3	controlT3	parasite	redia	controlT3reproductive	Portobello	2	22/02/20
3930P7-103-20-01	P7-103	515rcbc102	TGAGTCATTGAG	3NB4S	3NB4	redia_3	soldier	control	T3	controlT3	parasite	redia	controlT3soldier	Portobello	1	21/02/20
3930P7-104-20-01	P7-104	515rcbc103	ACCTACTTGTCT	2PA1S	2PA1	redia_3	soldier	Penicilin	T3	PenicilinT3	parasite	redia	PenicilinT3soldier	Portobello	2	22/02/20
3930P7-105-20-01	P7-105	515rcbc104	ACTGTGACGTCC	2PA1R	2PA1	redia_1	reproductive	Penicilin	T3	PenicilinT3	parasite	redia	PenicilinT3reproductive	Portobello	1	22/02/20
3930P7-108-20-01	P7-108	515rcbc107	AACAGTAAACAA	1CA2S	1CA2	redia_3	soldier	Colistin	T3	ColistinT3	parasite	redia	ColistinT3soldier	Portobello	2	21/02/20
3930P7-109-20-01	P7-109	515rcbc108	GTTCATTAAACT	2PCA4R	2PCA4	redia_1	reproductive	Pen_Col	T3	Pen_ColT3	parasite	redia	Pen_ColT3reproductive	Portobello	2	22/02/20
3930P7-110-20-01	P7-110	515rcbc109	GTGCCGGCCGAC	K3	K3	na	blank	kit	T3	kitT3	blank	kit	kitT3blank	lab	2
3930P7-111-20-01	P7-111	515rcbc110	CCTTGACCGATG	3NA2R	3NA2	redia_1	reproductive	control	T3	controlT3	parasite	redia	controlT3reproductive	Portobello	2	21/02/20
3930P7-112-20-01	P7-112	515rcbc111	CAAACTGCGTTG	2PCA4S	2PCA4	redia_3	soldier	Pen_Col	T3	Pen_ColT3	parasite	redia	Pen_ColT3soldier	Portobello	1	22/02/20
3930P7-113-20-01	P7-113	515rcbc112	TCGAGAGTTTGC	1NA1S	1NA1	redia_3	soldier	control	T3	controlT3	parasite	redia	controlT3soldier	Portobello	2	21/02/20
3930P7-114-20-01	P7-114	515rcbc113	CGACACGGAGAA	K1	K1	na	blank	kit	T3	kitT3	blank	kit	kitT3blank	lab	1
3930P7-116-20-01	P7-116	515rcbc115	GGAGAACGACAC	PCR	PCR	na	blank	PCR	T3	PCRT3	blank	PCR	PCRT3blank
3930P7-97-20-01	P7-97	515rcbc96	CTACAGGGTCTC	3PCC2R	3PCC2	redia_1	reproductive	Pen_Col	T3	Pen_ColT3	parasite	redia	Pen_ColT3reproductive	Portobello	1	21/02/20
3930P7-98-20-01	P7-98	515rcbc97	CTTGGAGGCTTA	2CA3R	2CA3	redia_1	reproductive	Colistin	T3	ColistinT3	parasite	redia	ColistinT3reproductive	Portobello	2	22/02/20
3930P7-99-20-01	P7-99	515rcbc98	TATCATATTACG	3GA1R	3GA1	redia_1	reproductive	Gentamicin	T3	GentamicinT3	parasite	redia	GentamicinT3reproductive	Portobello	1	22/02/20
3930P8-01-20-01	P8-01	515rcbc0	AGCCTTCGTCGC	P2Si1_sPBS	P2Si1	na	sPBS	none	T0	noneT0	pPBS	rediaPBS	noneT0sPBS	Portobello	3	02/18/20
3930P8-02-20-01	P8-02	515rcbc1	TCCATACCGGAA	P2Si9_s2	P2Si9	redia_4	soldier	none	T0	noneT0	parasite	redia	noneT0soldier	Portobello	4	02/18/20
3930P8-04-20-01	P8-04	515rcbc3	CCTAACGGTCCA	P2Si5_r2	P2Si5	redia_2	reproductive	none	T0	noneT0	parasite	redia	noneT0reproductive	Portobello	5	02/18/20
3930P8-05-20-01	P8-05	515rcbc4	CGCGCCTTAAAC	P2Si13_s2	P2Si13	redia_4	soldier	none	T0	noneT0	parasite	redia	noneT0soldier	Portobello	5	02/18/20
3930P8-09-20-01	P8-09	515rcbc8	GACTCAACCAGT	P2Si4_s1	P2Si4	redia_3	soldier	none	T0	noneT0	parasite	redia	noneT0soldier	Portobello	4	02/18/20
3930P8-100-20-01	P8-100	515rcbc99	CTATATTATCCG	MCSDNA	MCS	na	MCSDNA	none	T0	noneT0	MCS	MCS	noneT0MCSDNA	Portobello	na	lab
3930P8-101-20-01	P8-101	515rcbc100	ACCGAACAATCC	P2Si5_s1	P2Si5	redia_3	soldier	none	T0	noneT0	parasite	redia	noneT0soldier	Portobello	4	02/18/20
3930P8-103-20-01	P8-103	515rcbc102	TGAGTCATTGAG	P2Si13_r1	P2Si13	redia_1	reproductive	none	T0	noneT0	parasite	redia	noneT0reproductive	Portobello	5	02/18/20
3930P8-105-20-01	P8-105	515rcbc104	ACTGTGACGTCC	P2Si10_r1	P2Si10	redia_1	reproductive	none	T0	noneT0	parasite	redia	noneT0reproductive	Portobello	4	02/18/20
3930P8-11-20-01	P8-11	515rcbc10	ACTACTGAGGAT	P2Si1_r2	P2Si1	redia_2	reproductive	none	T0	noneT0	parasite	redia	noneT0reproductive	Portobello	5	02/18/20
3930P8-113-20-01	P8-113	515rcbc112	TCGAGAGTTTGC	P2Si6_s1	P2Si6	redia_3	soldier	none	T0	noneT0	parasite	redia	noneT0soldier	Portobello	3	02/18/20
3930P8-114-20-01	P8-114	515rcbc113	CGACACGGAGAA	P2Si9_r2	P2Si9	redia_2	reproductive	none	T0	noneT0	parasite	redia	noneT0reproductive	Portobello	5	02/18/20
3930P8-119-20-01	P8-119	515rcbc118	TAATCCATAATC	k5	blank	na	kit	none	T0	noneT0	blank	blank	noneT0kit	Portobello	5	lab
3930P8-12-20-01	P8-12	515rcbc11	AATTCACCTCCT	P2Si8_s1	P2Si8	redia_3	soldier	none	T0	noneT0	parasite	redia	noneT0soldier	Portobello	5	02/18/20
3930P8-120-20-01	P8-120	515rcbc119	CCTCCGTCATGG	P2Si4_sPBS	P2Si4	na	sPBS	none	T0	noneT0	pPBS	rediaPBS	noneT0sPBS	Portobello	3	02/18/20
3930P8-121-20-01	P8-121	515rcbc120	TTCGATGCCGCA	P2Si5_sPBS	P2Si5	na	sPBS	none	T0	noneT0	pPBS	rediaPBS	noneT0sPBS	Portobello	5	02/18/20
3930P8-123-20-01	P8-123	515rcbc122	AGCTCTAGAAAC	P2Si14_r2	P2Si14	redia_2	reproductive	none	T0	noneT0	parasite	redia	noneT0reproductive	Portobello	4	02/18/20
3930P8-124-20-01	P8-124	515rcbc123	CTGACACGAATA	P2Si14_r1	P2Si14	redia_1	reproductive	none	T0	noneT0	parasite	redia	noneT0reproductive	Portobello	4	02/18/20
3930P8-126-20-01	P8-126	515rcbc125	GCGTTTGCTAGC	P2Si5_s2	P2Si5	redia_4	soldier	none	T0	noneT0	parasite	redia	noneT0soldier	Portobello	4	02/18/20
3930P8-128-20-01	P8-128	515rcbc127	AATTAATATGTA	P2Si12_r2	P2Si12	redia_2	reproductive	none	T0	noneT0	parasite	redia	noneT0reproductive	Portobello	5	02/18/20
3930P8-129-20-01	P8-129	515rcbc128	CATTTCGCACTT	P2Si2_s2	P2Si2	redia_4	soldier	none	T0	noneT0	parasite	redia	noneT0soldier	Portobello	4	02/18/20
3930P8-13-20-01	P8-13	515rcbc12	CGTATAAATGCG	K3	k3	na	kit	none	T0	noneT0	blank	blank	noneT0kit	Portobello	3	lab
3930P8-130-20-01	P8-130	515rcbc129	ACATGATATTCT	P2Si11_s2	P2Si11	redia_4	soldier	none	T0	noneT0	parasite	redia	noneT0soldier	Portobello	5	02/18/20
3930P8-132-20-01	P8-132	515rcbc131	AGATGTCCGTCA	P2Si5_r1	P2Si5	redia_1	reproductive	none	T0	noneT0	parasite	redia	noneT0reproductive	Portobello	3	02/18/20
3930P8-133-20-01	P8-133	515rcbc132	TCGTTATTCAGT	P2Si11_r1	P2Si11	redia_1	reproductive	none	T0	noneT0	parasite	redia	noneT0reproductive	Portobello	3	02/18/20
3930P8-134-20-01	P8-134	515rcbc133	GGATACTCGCAT	PCR	blank	na	blank	none		none	blank	blank	noneblank
3930P8-14-20-01	P8-14	515rcbc13	ATGCTGCAACAC	P2Si14_s1	P2Si14	redia_3	soldier	none	T0	noneT0	parasite	redia	noneT0soldier	Portobello	3	02/18/20
3930P8-15-20-01	P8-15	515rcbc14	ACTCGCTCGCTG	P2Si9_s1	P2Si9	redia_3	soldier	none	T0	noneT0	parasite	redia	noneT0soldier	Portobello	5	02/18/20
3930P8-17-20-01	P8-17	515rcbc16	CGTCCGTATGAA	P2S_LabW1	labEnvironment	na	labEnvironment	none	T0	noneT0	labEnvironment	labEnvironment	noneT0labEnvironment	Portobello	3	02/19/20
3930P8-18-20-01	P8-18	515rcbc17	ACGTGAGGAACG	P2Si7_r1	P2Si7	redia_1	reproductive	none	T0	noneT0	parasite	redia	noneT0reproductive	Portobello	5	02/18/20
3930P8-19-20-01	P8-19	515rcbc18	GGTTGCCCTGTA	P2Si9_r1	P2Si9	redia_1	reproductive	none	T0	noneT0	parasite	redia	noneT0reproductive	Portobello	3	02/18/20
3930P8-21-20-01	P8-21	515rcbc20	GCCTATGAGATC	P2Si12_s2	P2Si12	redia_3	soldier	none	T0	noneT0	parasite	redia	noneT0soldier	Portobello	3	02/18/20
3930P8-22-20-01	P8-22	515rcbc21	CAAGTGAAGGGA	P2Si10_s2	P2Si10	redia_4	soldier	none	T0	noneT0	parasite	redia	noneT0soldier	Portobello	4	02/18/20
3930P8-24-20-01	P8-24	515rcbc23	TAATCGGTGCCA	P2Si13_r2	P2Si13	redia_2	reproductive	none	T0	noneT0	parasite	redia	noneT0reproductive	Portobello	4	02/18/20
3930P8-25-20-01	P8-25	515rcbc24	TGACTAATGGCC	P2Si1_r1	P2Si1	redia_1	reproductive	none	T0	noneT0	parasite	redia	noneT0reproductive	Portobello	4	02/18/20
3930P8-28-20-01	P8-28	515rcbc27	TATGCCAGAGAT	MCS1/2	MCS	na	MCS1/2	none	T0	noneT0	MCS	MCS	noneT0MCS1/2	na	4	lab
3930P8-29-20-01	P8-29	515rcbc28	CGTTTGGAATGA	P2Si_LabW2	labEnvironment	na	labEnvironment	none	T0	noneT0	labEnvironment	labEnvironment	noneT0labEnvironment	Portobello	4	02/18/20
3930P8-31-20-01	P8-31	515rcbc30	TGATATCGTCTT	P2Si6_s2	P2Si6	redia_4	soldier	none	T0	noneT0	parasite	redia	noneT0soldier	Portobello	5	02/18/20
3930P8-33-20-01	P8-33	515rcbc32	AATGCGCGTATA	P2S_LabW2	labEnvironment	na	labEnvironment	none	T0	noneT0	labEnvironment	labEnvironment	noneT0labEnvironment	Portobello	5	02/19/20
3930P8-34-20-01	P8-34	515rcbc33	CTTGATTCTTGA	P2Si4_s2	P2Si4	redia_4	soldier	none	T0	noneT0	parasite	redia	noneT0soldier	Portobello	5	02/18/20
3930P8-35-20-01	P8-35	515rcbc34	GAAATCTTGAAG	P2Si1_s2	P2Si1	redia_4	soldier	none	T0	noneT0	parasite	redia	noneT0soldier	Portobello	4	02/18/20
3930P8-38-20-01	P8-38	515rcbc37	ACCTTACACCTT	P2Si4_rPBS	P2Si4	na	rPBS	none	T0	noneT0	pPBS	rediaPBS	noneT0rPBS	Portobello	4	02/18/20
3930P8-40-20-01	P8-40	515rcbc39	ATCTAGTGGCAA	P2Si15_r1	P2Si15	redia_1	reproductive	none	T0	noneT0	parasite	redia	noneT0reproductive	Portobello	5	02/18/20
3930P8-42-20-01	P8-42	515rcbc41	TACGGATTATGG	P2Si14_s2	P2Si14	redia_4	soldier	none	T0	noneT0	parasite	redia	noneT0soldier	Portobello	5	02/18/20
3930P8-46-20-01	P8-46	515rcbc45	AGGATCAGGGAA	P2Si_LabW1	labEnvironment	na	labEnvironment	none	T0	noneT0	labEnvironment	labEnvironment	noneT0labEnvironment	Portobello	3	02/18/20
3930P8-47-20-01	P8-47	515rcbc46	AATAACTAGGGT	P2Si3_r1	P2Si3	redia_1	reproductive	none	T0	noneT0	parasite	redia	noneT0reproductive	Portobello	3	02/18/20
3930P8-49-20-01	P8-49	515rcbc48	TGATGTGCTAAG	P2Si2_s1	P2Si2	redia_3	soldier	none	T0	noneT0	parasite	redia	noneT0soldier	Portobello	4	02/18/20
3930P8-50-20-01	P8-50	515rcbc49	GTAGTAGACCAT	P2Si8_r1	P2Si8	redia_1	reproductive	none	T0	noneT0	parasite	redia	noneT0reproductive	Portobello	3	02/18/20
3930P8-51-20-01	P8-51	515rcbc50	AGTAAAGATCGT	P2Si6_r2	P2Si6	redia_2	reproductive	none	T0	noneT0	parasite	redia	noneT0reproductive	Portobello	4	02/18/20
3930P8-52-20-01	P8-52	515rcbc51	CTCGCCCTCGCC	K4	blank	na	kit	none	T0	noneT0	blank	blank	noneT0kit	Portobello	4
3930P8-53-20-01	P8-53	515rcbc52	TCTCTTTCGACA	P2Si15_s1	P2Si15	redia_3	soldier	none	T0	noneT0	parasite	redia	noneT0soldier	Portobello	3	02/18/20
3930P8-55-20-01	P8-55	515rcbc54	GTTGATACGATG	P2Si9_sPBS	P2Si9	na	sPBS	none	T0	noneT0	pPBS	rediaPBS	noneT0sPBS	Portobello	5	02/18/20
3930P8-58-20-01	P8-58	515rcbc57	ACTTGGTGTAAG	P2Si6_r1	P2Si6	redia_1	reproductive	none	T0	noneT0	parasite	redia	noneT0reproductive	Portobello	3	02/18/20
3930P8-59-20-01	P8-59	515rcbc58	ATTACGTATCAT	P2Si12_r1	P2Si12	redia_1	reproductive	none	T0	noneT0	parasite	redia	noneT0reproductive	Portobello	4	02/18/20
3930P8-61-20-01	P8-61	515rcbc60	TGTGCACGCCAT	P2Si4_r1	P2Si4	redia_1	reproductive	none	T0	noneT0	parasite	redia	noneT0reproductive	Portobello	5	02/18/20
3930P8-62-20-01	P8-62	515rcbc61	CCGGACAAGAAG	P2Si7_r2	P2Si7	redia_2	reproductive	none	T0	noneT0	parasite	redia	noneT0reproductive	Portobello	4	02/18/20
3930P8-64-20-01	P8-64	515rcbc63	TACTAACGCGGT	P2Si1_s1	P2Si1	redia_3	soldier	none	T0	noneT0	parasite	redia	noneT0soldier	Portobello	4	02/18/20
3930P8-66-20-01	P8-66	515rcbc65	CAAACGCACTAA	P2Si9_rPBS	P2Si9	na	rPBS	none	T0	noneT0	pPBS	rediaPBS	noneT0rPBS	Portobello	3	02/18/20
3930P8-67-20-01	P8-67	515rcbc66	GAAGAGGGTTGA	P2Si10_r2	P2Si10	redia_2	reproductive	none	T0	noneT0	parasite	redia	noneT0reproductive	Portobello	5	02/18/20
3930P8-71-20-01	P8-71	515rcbc70	TATCCAAGCGCA	P2Si2_r2	P2Si2	redia_2	reproductive	none	T0	noneT0	parasite	redia	noneT0reproductive	Portobello	4	02/18/20
3930P8-73-20-01	P8-73	515rcbc72	GGTGAGCAAGCA	P2Si4_r2	P2Si4	redia_2	reproductive	none	T0	noneT0	parasite	redia	noneT0reproductive	Portobello	3	02/18/20
3930P8-75-20-01	P8-75	515rcbc74	TTGCGGACCCTA	P2Si7_s1	P2Si7	redia_3	soldier	none	T0	noneT0	parasite	redia	noneT0soldier	Portobello	4	02/18/20
3930P8-76-20-01	P8-76	515rcbc75	GTCGTCCAAATG	P2Si7_s2	P2Si7	redia_4	soldier	none	T0	noneT0	parasite	redia	noneT0soldier	Portobello	3	02/18/20
3930P8-77-20-01	P8-77	515rcbc76	TGCACAGTCGCT	P2Si3_s1	P2Si3	redia_3	soldier	none	T0	noneT0	parasite	redia	noneT0soldier	Portobello	3	02/18/20
3930P8-80-20-01	P8-80	515rcbc79	TAACAATAATTC	P2Si2_r1	P2Si2	redia_1	reproductive	none	T0	noneT0	parasite	redia	noneT0reproductive	Portobello	5	02/18/20
3930P8-81-20-01	P8-81	515rcbc80	CTTATTAAACGT	P2Si8_r2	P2Si8	redia_2	reproductive	none	T0	noneT0	parasite	redia	noneT0reproductive	Portobello	3	02/18/20
3930P8-82-20-01	P8-82	515rcbc81	GCTCGAAGATTC	P2Si13_s1	P2Si13	redia_3	soldier	none	T0	noneT0	parasite	redia	noneT0soldier	Portobello	3	02/18/20
3930P8-83-20-01	P8-83	515rcbc82	TATTTGATTGGT	MCS	MCS	na	MCS	none	T0	noneT0	MCS	MCS	noneT0MCS	Portobello	5	lab
3930P8-87-20-01	P8-87	515rcbc86	CGGTATAGCAAT	P2Si10_s1	P2Si10	redia_3	soldier	none	T0	noneT0	parasite	redia	noneT0soldier	Portobello	3	02/18/20
3930P8-94-20-01	P8-94	515rcbc93	CGCACCCATACA	P2Si11_s1	P2Si11	redia_3	soldier	none	T0	noneT0	parasite	redia	noneT0soldier	Portobello	4	02/18/20
3930P8-95-20-01	P8-95	515rcbc94	GTGCCATAATCG	P2Si_PBS2	blank	na	PBS	none	T0	noneT0	blank	PBS	noneT0PBS	Portobello	3	02/18/20
3930P8-96-20-01	P8-96	515rcbc95	ACTCTTACTTAG	P2Si_PBS1	blank	na	PBS	none	T0	noneT0	blank	PBS	noneT0PBS	Portobello	3	02/18/20
3930P8-97-20-01	P8-97	515rcbc96	CTACAGGGTCTC	P2Si8_s2	P2Si8	redia_4	soldier	none	T0	noneT0	parasite	redia	noneT0soldier	Portobello	3	02/18/20
3930P8-99-20-01	P8-99	515rcbc98	TATCATATTACG	P2Si11_r2	P2Si11	redia_2	reproductive	none	T0	noneT0	parasite	redia	noneT0reproductive	Portobello	4	02/18/20
5965-001-20-1	p10-01	515rcbc0	AGCCTTCGTCGC	2GA4S	2GA4	redia_3	soldier	Gentamicin	T77	GentamicinT77	parasite	redia	GentamicinT77soldier	Portobello	19-7	07/04/20
5965-002-20-1	p10-02	515rcbc1	TCCATACCGGAA	2NB2R	2NB2	redia_1	reproductive	control	T77	controlT77	parasite	redia	controlT77reproductive	Portobello	8	05/04/20
5965-003-20-1	p10-03	515rcbc2	AGCCCTGCTACA	3CC1R	3CC1	redia_1	reproductive	Colistin	T77	ColistinT77	parasite	redia	ColistinT77reproductive	Portobello	8	06/04/20
5965-004-20-1	p10-04	515rcbc3	CCTAACGGTCCA	1CB3S	1CB3	redia_3	soldier	Colistin	T77	ColistinT77	parasite	redia	ColistinT77soldier	Portobello	8	05/04/20
5965-006-20-1	p10-06	515rcbc5	TATGGTACCCAG	MCS1/2	MCS	na	MCS	MCS	T77	MCST77	MCS	MCS1/2	MCST77MCS	lab	19-7	lab
5965-007-20-1	p10-07	515rcbc6	TACAATATCTGT	1NA4R	1NA4	redia_1	reproductive	control	T77	controlT77	parasite	redia	controlT77reproductive	Portobello	8	07/04/20
5965-008-20-1	p10-08	515rcbc7	AATTTAGGTAGG	2PA2S	2PA2	redia_3	soldier	Penicilin	T77	PenicilinT77	parasite	redia	PenicilinT77soldier	Portobello	19-7	06/04/20
5965-009-20-1	p10-09	515rcbc8	GACTCAACCAGT	2GB4S	2GB4	redia_3	soldier	Gentamicin	T77	GentamicinT77	parasite	redia	GentamicinT77soldier	Portobello	8	06/04/20
5965-010-20-1	p10-10	515rcbc9	GCCTCTACGTCG	3NC1S	3NC1	redia_3	soldier	control	T77	controlT77	parasite	redia	controlT77soldier	Portobello	8	06/04/20
5965-011-20-1	p10-11	515rcbc10	ACTACTGAGGAT	3PB1R	3PB1	redia_1	reproductive	Penicilin	T77	PenicilinT77	parasite	redia	PenicilinT77reproductive	Portobello	19-7	05/04/20
5965-012-20-1	p10-12	515rcbc11	AATTCACCTCCT	3PCB1S	3PCB1	redia_3	soldier	Pen_Col	T77	Pen_ColT77	parasite	redia	Pen_ColT77soldier	Portobello	19-7	05/04/20
5965-013-20-1	p10-13	515rcbc12	CGTATAAATGCG	2NC3S	2NC3	redia_3	soldier	control	T77	controlT77	parasite	redia	controlT77soldier	Portobello	8	05/04/20
5965-014-20-1	p10-14	515rcbc13	ATGCTGCAACAC	3PB1S	3PB1	redia_3	soldier	Penicilin	T77	PenicilinT77	parasite	redia	PenicilinT77soldier	Portobello	8	05/04/20
5965-015-20-1	p10-15	515rcbc14	ACTCGCTCGCTG	3CB1R	3CB1	redia_1	reproductive	Colistin	T77	ColistinT77	parasite	redia	ColistinT77reproductive	Portobello	8	05/04/20
5965-016-20-1	p10-16	515rcbc15	TTCCTTAGTAGT	1PCB3S	1PCB3	redia_3	soldier	Pen_Col	T77	Pen_ColT77	parasite	redia	Pen_ColT77soldier	Portobello	8	07/04/20
5965-017-20-1	p10-17	515rcbc16	CGTCCGTATGAA	1NC3S	1NC3	redia_3	soldier	control	T77	controlT77	parasite	redia	controlT77soldier	Portobello	19-7	06/04/20
5965-018-20-1	p10-18	515rcbc17	ACGTGAGGAACG	2CA1S	2CA1	redia_3	soldier	Colistin	T77	ColistinT77	parasite	redia	ColistinT77soldier	Portobello	19-7	05/04/20
5965-019-20-1	p10-19	515rcbc18	GGTTGCCCTGTA	1PA3S	1PA3	redia_3	soldier	Penicilin	T77	PenicilinT77	parasite	redia	PenicilinT77soldier	Portobello	19-7	06/04/20
5965-020-20-1	p10-20	515rcbc19	CATATAGCCCGA	1NC3R	1NC3	redia_1	reproductive	control	T77	controlT77	parasite	redia	controlT77reproductive	Portobello	8	06/04/20
5965-021-20-1	p10-21	515rcbc20	GCCTATGAGATC	2NB2S	2NB2	redia_3	soldier	control	T77	controlT77	parasite	redia	controlT77soldier	Portobello	19-7	05/04/20
5965-022-20-1	p10-22	515rcbc21	CAAGTGAAGGGA	1NA4S	1NA4	redia_3	soldier	control	T77	controlT77	parasite	redia	controlT77soldier	Portobello	19-7	07/04/20
5965-023-20-1	p10-23	515rcbc22	CACGTTTATTCC	2PCA2R	2PCA2	redia_1	reproductive	Pen_Col	T77	Pen_ColT77	parasite	redia	Pen_ColT77reproductive	Portobello	8	07/04/20
5965-024-20-1	p10-24	515rcbc23	TAATCGGTGCCA	3NC4R	3NC4	redia_1	reproductive	control	T77	controlT77	parasite	redia	controlT77reproductive	Portobello	19-7	06/04/20
5965-025-20-1	p10-25	515rcbc24	TGACTAATGGCC	2PC4R	2PC4	redia_1	reproductive	Penicilin	T77	PenicilinT77	parasite	redia	PenicilinT77reproductive	Portobello	19-7	05/04/20
5965-026-20-1	p10-26	515rcbc25	CGGGACACCCGA	ant2PBS3	ant2PBS	na	blank	PBS	T77	PBST77	blank	blank	PBST77blank	Portobello	19-7	07/04/20
5965-027-20-1	p10-27	515rcbc26	CTGTCTATACTA	3CC2S	3CC2	redia_3	soldier	Colistin	T77	ColistinT77	parasite	redia	ColistinT77soldier	Portobello	19-7	07/04/20
5965-028-20-1	p10-28	515rcbc27	TATGCCAGAGAT	1PCB4S	1PCB4	redia_3	soldier	Pen_Col	T77	Pen_ColT77	parasite	redia	Pen_ColT77soldier	Portobello	19-7	06/04/20
5965-029-20-1	p10-29	515rcbc28	CGTTTGGAATGA	2PB3R	2PB3	redia_1	reproductive	Penicilin	T77	PenicilinT77	parasite	redia	PenicilinT77reproductive	Portobello	19-7	06/04/20
5965-030-20-1	p10-30	515rcbc29	AAGAACTCATGA	2PC2S	2PC2	redia_3	soldier	Penicilin	T77	PenicilinT77	parasite	redia	PenicilinT77soldier	Portobello	19-7	07/04/20
5965-031-20-1	p10-31	515rcbc30	TGATATCGTCTT	3PB2R	3PB2	redia_1	reproductive	Penicilin	T77	PenicilinT77	parasite	redia	PenicilinT77reproductive	Portobello	8	06/04/20
5965-032-20-1	p10-32	515rcbc31	CGGTGACCTACT	2PC2R	2PC2	redia_1	reproductive	Penicilin	T77	PenicilinT77	parasite	redia	PenicilinT77reproductive	Portobello	19-7	07/04/20
5965-033-20-1	p10-33	515rcbc32	AATGCGCGTATA	3NC1R	3NC1	redia_1	reproductive	control	T77	controlT77	parasite	redia	controlT77reproductive	Portobello	8	06/04/20
5965-034-20-1	p10-34	515rcbc33	CTTGATTCTTGA	1CB2R	1CB2	redia_1	reproductive	Colistin	T77	ColistinT77	parasite	redia	ColistinT77reproductive	Portobello	8	05/04/20
5965-035-20-1	p10-35	515rcbc34	GAAATCTTGAAG	1CB2S	1CB2	redia_3	soldier	Colistin	T77	ColistinT77	parasite	redia	ColistinT77soldier	Portobello	19-7	05/04/20
5965-036-20-1	p10-36	515rcbc35	GAGATACAGTTC	3PC2R	3PC2	redia_1	reproductive	Penicilin	T77	PenicilinT77	parasite	redia	PenicilinT77reproductive	Portobello	8	05/04/20
5965-037-20-1	p10-37	515rcbc36	GTGGAGTCTCAT	1PCA3R	1PCA3	redia_1	reproductive	Pen_Col	T77	Pen_ColT77	parasite	redia	Pen_ColT77reproductive	Portobello	8	05/04/20
5965-038-20-1	p10-38	515rcbc37	ACCTTACACCTT	2NA3R	2NA3	redia_1	reproductive	control	T77	controlT77	parasite	redia	controlT77reproductive	Portobello	19-7	07/04/20
5965-039-20-1	p10-39	515rcbc38	TAATCTCGCCGG	3PB4S	3PB4	redia_3	soldier	Penicilin	T77	PenicilinT77	parasite	redia	PenicilinT77soldier	Portobello	8	05/04/20
5965-040-20-1	p10-40	515rcbc39	ATCTAGTGGCAA	3GB2R	3GB2	redia_1	reproductive	Gentamicin	T77	GentamicinT77	parasite	redia	GentamicinT77reproductive	Portobello	19-7	06/04/20
5965-041-20-1	p10-41	515rcbc40	ACGCTTAACGAC	3CA2S	3CA2	redia_3	soldier	Colistin	T77	ColistinT77	parasite	redia	ColistinT77soldier	Portobello	8	06/04/20
5965-042-20-1	p10-42	515rcbc41	TACGGATTATGG	K8	K8	na	blank	kit	T77	kitT77	blank	blank	kitT77blank	lab	8	lab
5965-043-20-1	p10-43	515rcbc42	ATACATGCAAGA	1NB2S	1NB2	redia_3	soldier	control	T77	controlT77	parasite	redia	controlT77soldier	Portobello	19-7	05/04/20
5965-044-20-1	p10-44	515rcbc43	CTTAGTGCAGAA	2PCC2R	2PCC2	redia_1	reproductive	Pen_Col	T77	Pen_ColT77	parasite	redia	Pen_ColT77reproductive	Portobello	8	05/04/20
5965-046-20-1	p10-46	515rcbc45	AGGATCAGGGAA	2NC3R	2NC3	redia_1	reproductive	control	T77	controlT77	parasite	redia	controlT77reproductive	Portobello	8	05/04/20
5965-047-20-1	p10-47	515rcbc46	AATAACTAGGGT	1CA4S	1CA4	redia_3	soldier	Colistin	T77	ColistinT77	parasite	redia	ColistinT77soldier	Portobello	19-7	06/04/20
5965-048-20-1	p10-48	515rcbc47	TATTGCAGCAGC	1NA2S	1NA2	redia_3	soldier	control	T77	controlT77	parasite	redia	controlT77soldier	Portobello	19-7	06/04/20
5965-050-20-1	p10-50	515rcbc49	GTAGTAGACCAT	3GC1S	3GC1	redia_3	soldier	Gentamicin	T77	GentamicinT77	parasite	redia	GentamicinT77soldier	Portobello	8	05/04/20
5965-052-20-1	p10-52	515rcbc51	CTCGCCCTCGCC	3NC4S	3NC4	redia_3	soldier	control	T77	controlT77	parasite	redia	controlT77soldier	Portobello	8	06/04/20
5965-053-20-1	p10-53	515rcbc52	TCTCTTTCGACA	3PC2S	3PC2	redia_3	soldier	Penicilin	T77	PenicilinT77	parasite	redia	PenicilinT77soldier	Portobello	19-7	05/04/20
5965-054-20-1	p10-54	515rcbc53	ACATACTGAGCA	3PC3S	3PC3	redia_3	soldier	Penicilin	T77	PenicilinT77	parasite	redia	PenicilinT77soldier	Portobello	19-7	07/04/20
5965-055-20-1	p10-55	515rcbc54	GTTGATACGATG	3PCB1R	3PCB1	redia_1	reproductive	Pen_Col	T77	Pen_ColT77	parasite	redia	Pen_ColT77reproductive	Portobello	19-7	05/04/20
5965-056-20-1	p10-56	515rcbc55	GTCAACGCTGTC	2CB4R	2CB4	redia_1	reproductive	Colistin	T77	ColistinT77	parasite	redia	ColistinT77reproductive	Portobello	8	06/04/20
5965-057-20-1	p10-57	515rcbc56	TGAGACCCTACA	3GB2S	3GB2	redia_3	soldier	Gentamicin	T77	GentamicinT77	parasite	redia	GentamicinT77soldier	Portobello	19-7	06/04/20
5965-058-20-1	p10-58	515rcbc57	ACTTGGTGTAAG	1PCB3R	1PCB3	redia_1	reproductive	Pen_Col	T77	Pen_ColT77	parasite	redia	Pen_ColT77reproductive	Portobello	19-7	07/04/20
5965-059-20-1	p10-59	515rcbc58	ATTACGTATCAT	1PCA3S	1PCA3	redia_3	soldier	Pen_Col	T77	Pen_ColT77	parasite	redia	Pen_ColT77soldier	Portobello	19-7	05/04/20
5965-060-20-1	p10-60	515rcbc59	CACGCAGTCTAC	3CC1S	3CC1	redia_3	soldier	Colistin	T77	ColistinT77	parasite	redia	ColistinT77soldier	Portobello	19-7	06/04/20
5965-061-20-1	p10-61	515rcbc60	TGTGCACGCCAT	2GA4R	2GA4	redia_1	reproductive	Gentamicin	T77	GentamicinT77	parasite	redia	GentamicinT77reproductive	Portobello	8	07/04/20
5965-062-20-1	p10-62	515rcbc61	CCGGACAAGAAG	2GC4S	2GC4	redia_3	soldier	Gentamicin	T77	GentamicinT77	parasite	redia	GentamicinT77soldier	Portobello	19-7	05/04/20
5965-063-20-1	p10-63	515rcbc62	TTGCTGGACGCT	1NA2R	1NA2	redia_1	reproductive	control	T77	controlT77	parasite	redia	controlT77reproductive	Portobello	8	06/04/20
5965-064-20-1	p10-64	515rcbc63	TACTAACGCGGT	ant2PBS1	ant2PBS	na	blank	PBS	T77	PBST77	blank	blank	PBST77blank	Portobello	19-7	06/04/20
5965-065-20-1	p10-65	515rcbc64	GCGATCACACCT	2NC4S	2NC4	redia_3	soldier	control	T77	controlT77	parasite	redia	controlT77soldier	Portobello	8	05/04/20
5965-066-20-1	p10-66	515rcbc65	CAAACGCACTAA	3PB2S	3PB2	redia_3	soldier	Penicilin	T77	PenicilinT77	parasite	redia	PenicilinT77soldier	Portobello	8	06/04/20
5965-067-20-1	p10-67	515rcbc66	GAAGAGGGTTGA	2PCB4R	2PCB4	redia_1	reproductive	Pen_Col	T77	Pen_ColT77	parasite	redia	Pen_ColT77reproductive	Portobello	8	06/04/20
5965-069-20-1	p10-69	515rcbc68	TTACACAAAGGC	2CA1R	2CA1	redia_1	reproductive	Colistin	T77	ColistinT77	parasite	redia	ColistinT77reproductive	Portobello	19-7	05/04/20
5965-071-20-1	p10-71	515rcbc70	TATCCAAGCGCA	2PCC2S	2PCC2	redia_3	soldier	Pen_Col	T77	Pen_ColT77	parasite	redia	Pen_ColT77soldier	Portobello	8	05/04/20
5965-072-20-1	p10-72	515rcbc71	AGAGCCAAGAGC	2GC2R	2GC2	redia_1	reproductive	Gentamicin	T77	GentamicinT77	parasite	redia	GentamicinT77reproductive	Portobello	19-7	05/04/20
5965-073-20-1	p10-73	515rcbc72	GGTGAGCAAGCA	2PCB2R	2PCB2	redia_1	reproductive	Pen_Col	T77	Pen_ColT77	parasite	redia	Pen_ColT77reproductive	Portobello	19-7	05/04/20
5965-075-20-1	p10-75	515rcbc74	TTGCGGACCCTA	1GB2S	1GB2	redia_3	soldier	Gentamicin	T77	GentamicinT77	parasite	redia	GentamicinT77soldier	Portobello	19-7	06/04/20
5965-076-20-1	p10-76	515rcbc75	GTCGTCCAAATG	1CC1S	1CC1	redia_3	soldier	Colistin	T77	ColistinT77	parasite	redia	ColistinT77soldier	Portobello	19-7	07/04/20
5965-077-20-1	p10-77	515rcbc76	TGCACAGTCGCT	3PCA3S	3PCA3	redia_3	soldier	Pen_Col	T77	Pen_ColT77	parasite	redia	Pen_ColT77soldier	Portobello	19-7	06/04/20
5965-078-20-1	p10-78	515rcbc77	TTACTGTGGCCG	2GC1R	2GC1	redia_1	reproductive	Gentamicin	T77	GentamicinT77	parasite	redia	GentamicinT77reproductive	Portobello	19-7	06/04/20
5965-079-20-1	p10-79	515rcbc78	GGTTCATGAACA	1GB4S	1GB4	redia_3	soldier	Gentamicin	T77	GentamicinT77	parasite	redia	GentamicinT77soldier	Portobello	8	05/04/20
5965-080-20-1	p10-80	515rcbc79	TAACAATAATTC	2NA3S	2NA3	redia_3	soldier	control	T77	controlT77	parasite	redia	controlT77soldier	Portobello	19-7	07/04/20
5965-081-20-1	p10-81	515rcbc80	CTTATTAAACGT	2PCA2S	2PCA2	redia_3	soldier	Pen_Col	T77	Pen_ColT77	parasite	redia	Pen_ColT77soldier	Portobello	19-7	07/04/20
5965-082-20-1	p10-82	515rcbc81	GCTCGAAGATTC	3GC3S	3GC3	redia_3	soldier	Gentamicin	T77	GentamicinT77	parasite	redia	GentamicinT77soldier	Portobello	8	07/04/20
5965-083-20-1	p10-83	515rcbc82	TATTTGATTGGT	2PA2R	2PA2	redia_1	reproductive	Penicilin	T77	PenicilinT77	parasite	redia	PenicilinT77reproductive	Portobello	19-7	06/04/20
5965-084-20-1	p10-84	515rcbc83	TGTCAAAGTGAC	2PCB2S	2PCB2	redia_3	soldier	Pen_Col	T77	Pen_ColT77	parasite	redia	Pen_ColT77soldier	Portobello	19-7	05/04/20
5965-085-20-1	p10-85	515rcbc84	CTATGTATTAGT	ant2W2	ant2W2	na	labWater	labWater	T77	labWaterT77	labWater	labWater	labWaterT77labWater	Portobello	19-7	05/04/20
5965-086-20-1	p10-86	515rcbc85	ACTCCCGTGTGA	Kit19-7	Kit19-7	na	blank	kit	T77	kitT77	blank	blank	kitT77blank	lab	19-7	lab
5965-087-20-1	p10-87	515rcbc86	CGGTATAGCAAT	2CB4S	2CB4	redia_3	soldier	Colistin	T77	ColistinT77	parasite	redia	ColistinT77soldier	Portobello	8	06/04/20
5965-088-20-1	p10-88	515rcbc87	GACTCTGCTCAG	2GC4R	2GC4	redia_1	reproductive	Gentamicin	T77	GentamicinT77	parasite	redia	GentamicinT77reproductive	Portobello	8	05/04/20
5965-089-20-1	p10-89	515rcbc88	GTCATGCTCCAG	2GB4R	2GB4	redia_1	reproductive	Gentamicin	T77	GentamicinT77	parasite	redia	GentamicinT77reproductive	Portobello	19-7	06/04/20
5965-090-20-1	p10-90	515rcbc89	TACCGAAGGTAT	3PB4R	3PB4	redia_1	reproductive	Penicilin	T77	PenicilinT77	parasite	redia	PenicilinT77reproductive	Portobello	8	05/04/20
5965-092-20-1	p10-92	515rcbc91	AATGGTTCAGCA	2PCB1S	2PCB1	redia_3	soldier	Pen_Col	T77	Pen_ColT77	parasite	redia	Pen_ColT77soldier	Portobello	19-7	06/04/20
5965-093-20-1	p10-93	515rcbc92	GAACCAGTACTC	1CC1R	1CC1	redia_1	reproductive	Colistin	T77	ColistinT77	parasite	redia	ColistinT77reproductive	Portobello	8	07/04/20
5965-095-20-1	p10-95	515rcbc94	GTGCCATAATCG	2PC4S	2PC4	redia_3	soldier	Penicilin	T77	PenicilinT77	parasite	redia	PenicilinT77soldier	Portobello	19-7	05/04/20
5965-096-20-1	p10-96	515rcbc95	ACTCTTACTTAG	2NC4R	2NC4	redia_1	reproductive	control	T77	controlT77	parasite	redia	controlT77reproductive	Portobello	19-7	05/04/20
5965-097-20-1	p10-97	515rcbc96	CTACAGGGTCTC	2PB3S	2PB3	redia_3	soldier	Penicilin	T77	PenicilinT77	parasite	redia	PenicilinT77soldier	Portobello	8	06/04/20
5965-098-20-1	p10-98	515rcbc97	CTTGGAGGCTTA	1CA4R	1CA4	redia_1	reproductive	Colistin	T77	ColistinT77	parasite	redia	ColistinT77reproductive	Portobello	8	06/04/20
5965-099-20-1	p10-99	515rcbc98	TATCATATTACG	3CC2R	3CC2	redia_1	reproductive	Colistin	T77	ColistinT77	parasite	redia	ColistinT77reproductive	Portobello	8	07/04/20
5965-100-20-1	p10-100	515rcbc99	CTATATTATCCG	3PCA3R	3PCA3	redia_1	reproductive	Pen_Col	T77	Pen_ColT77	parasite	redia	Pen_ColT77reproductive	Portobello	19-7	06/04/20
5965-103-20-1	p10-103	515rcbc102	TGAGTCATTGAG	2PCB4S	2PCB4	redia_3	soldier	Pen_Col	T77	Pen_ColT77	parasite	redia	Pen_ColT77soldier	Portobello	19-7	06/04/20
5965-104-20-1	p10-104	515rcbc103	ACCTACTTGTCT	2GC2S	2GC2	redia_3	soldier	Gentamicin	T77	GentamicinT77	parasite	redia	GentamicinT77soldier	Portobello	19-7	05/04/20
5965-105-20-1	p10-105	515rcbc104	ACTGTGACGTCC	1PA3R	1PA3	redia_1	reproductive	Penicilin	T77	PenicilinT77	parasite	redia	PenicilinT77reproductive	Portobello	8	06/04/20
5965-106-20-1	p10-106	515rcbc105	CTCTGAGGTAAC	3CA2R	3CA2	redia_1	reproductive	Colistin	T77	ColistinT77	parasite	redia	ColistinT77reproductive	Portobello	19-7	06/04/20
5965-108-20-1	p10-108	515rcbc107	AACAGTAAACAA	2PCB1R	2PCB1	redia_1	reproductive	Pen_Col	T77	Pen_ColT77	parasite	redia	Pen_ColT77reproductive	Portobello	8	06/04/20
5965-109-20-1	p10-109	515rcbc108	GTTCATTAAACT	1NB2R	1NB2	redia_1	reproductive	control	T77	controlT77	parasite	redia	controlT77reproductive	Portobello	19-7	05/04/20
5965-110-20-1	p10-110	515rcbc109	GTGCCGGCCGAC	3GC3R	3GC3	redia_1	reproductive	Gentamicin	T77	GentamicinT77	parasite	redia	GentamicinT77reproductive	Portobello	19-7	07/04/20
5965-111-20-1	p10-111	515rcbc110	CCTTGACCGATG	MCS	MCS	na	MCS	MCS	T77	MCST77	MCS	MCS	MCST77MCS	lab	8	lab
5965-112-20-1	p10-112	515rcbc111	CAAACTGCGTTG	3GC1R	3GC1	redia_1	reproductive	Gentamicin	T77	GentamicinT77	parasite	redia	GentamicinT77reproductive	Portobello	8	05/04/20
5965-113-20-1	p10-113	515rcbc112	TCGAGAGTTTGC	1GB4R	1GB4	redia_1	reproductive	Gentamicin	T77	GentamicinT77	parasite	redia	GentamicinT77reproductive	Portobello	19-7	05/04/20
5965-114-20-1	p10-114	515rcbc113	CGACACGGAGAA	2GC1S	2GC1	redia_3	soldier	Gentamicin	T77	GentamicinT77	parasite	redia	GentamicinT77soldier	Portobello	19-7	06/04/20
5965-115-20-1	p10-115	515rcbc114	TCCACAGGGTTC	1PCB4R	1PCB4	redia_1	reproductive	Pen_Col	T77	Pen_ColT77	parasite	redia	Pen_ColT77reproductive	Portobello	19-7	06/04/20
5965-116-20-1	p10-116	515rcbc115	GGAGAACGACAC	ant2W1	ant2W1	na	labWater	labWater	T77	labWaterT77	labWater	labWater	labWaterT77labWater	Portobello	8	05/04/20
5965-118-20-1	p10-118	515rcbc117	TCCGGCGGGCAA	1GB2R	1GB2	redia_1	reproductive	Gentamicin	T77	GentamicinT77	parasite	redia	GentamicinT77reproductive	Portobello	19-7	06/04/20
5965-119-20-1	p10-119	515rcbc118	TAATCCATAATC	3CB1S	3CB1	redia_3	soldier	Colistin	T77	ColistinT77	parasite	redia	ColistinT77soldier	Portobello	19-7	05/04/20
5965-122-20-1	p10-122	515rcbc121	AGAGGGTGATCG	ant2PBS2	ant2PBS	na	blank	PBS	T77	PBST77	blank	blank	PBST77blank	Portobello	8	06/04/20
5965-123-20-1	p10-123	515rcbc122	AGCTCTAGAAAC	1CB3R	1CB3	redia_1	reproductive	Colistin	T77	ColistinT77	parasite	redia	ColistinT77reproductive	Portobello	19-7	05/04/20
5965-124-20-1	p10-124	515rcbc123	CTGACACGAATA	3PC3R	3PC3	redia_1	reproductive	Penicilin	T77	PenicilinT77	parasite	redia	PenicilinT77reproductive	Portobello	19-7	07/04/20
5965-125-20-1	p10-125	515rcbc124	GCTGCCCACCTA	PCR	PCR	na	blank	PCR	T77	PCRT77	blank	blank	PCRT77blank		na

## Sheet: Table S2
Table S2. Kruskal-Wallis pairwise estimates for alpha diversity based on (I) Faith's phylogenetic diversity, (II) Shannon, and (III) Evenness diversity metrics at several taxonomic levels between the two castes (soldiers N = 12, reproductives = 23) based on rarefied data. Significant estimates (p < 0.05) are indicated in bold.
	I. Faith’s		II. Shannon		III. Evenness*
	H	p	H	P-value	H	p
Phylum	11.364	0.000749	5.5845	0.01812	ˉ	ˉ
Class	14.349	0.0001519	6.9758	0.008262	ˉ	ˉ
Family	18.57	1.638e-05	15.696	7.439e-05	ˉ	ˉ
Genus	17.976	2.237e-05	13.827	0.0002004	ˉ	ˉ
ASV	18.871	1.399e-05	15.15	9.931e-05	10.8998	0.000961768
*, estimated in QIIME2 software package only at ASV-level.

## Sheet: Table S3
Table S3. PERMANOVA relating (I) unweighted and (II) weighted similarity matrices between the two castes based on rarefied data. Significant estimates (p < 0.05) are indicated in bold.
	I. Unweighted Unifrac					II. weighted Unifrac
	DF	SS	R2	F	p	SS	R2	F	p
Phylum	34	0.76629	0.212055	8.88111	0.0001	0.12348	0.11694	4.3699	0.0031
Class	34	0.7952	0.17097	6.8054	0.0001	0.14179	0.10358	3.8131	0.0017
Family	34	0.9436	0.12518	4.722	0.0001	0.20648	0.10405	3.8326	0.0003
Genus	34	1.0725	0.1222	4.594	0.0001	0.21892	0.09384	3.4173	0.0006
ASV	34	0.6481	1.6858	0.0486	0.0007	0.0234	1.6297	0.04706	0.0934
Betadisper
	I. Unweighted Unifrac				II Weighted Unifrac
	DF	SS	F	p	SS	F	p
Phylum	34	0.076367	8.5346	0.0063	0.017114	3.7667	0.0499
Class	34	0.024533	3.3763	0.0742	0.023344	5.6574	0.0172
Family	34	0.030296	8.2484	0.0074	0.026517	6.1615	0.0074
Genus	34	0.023989	10.476	0.0023	0.016516	4.3821	0.0329
ASV	34	0.014776	3.7688	0.0656	0.00034	0.127	0.7811

## Sheet: Table S4a, S4b
Table S4a. PERMANOVA relating (I) unweighted and (II) weighted similarity matrices among antibiotic treatments the two castes based on rarefied data after the three days treatment. Significant estimates (p < 0.05) are indicated in bold.
		I. Unweighted Unifrac					II. weighted Unifrac
Phenotype	TaxGroup	DF	SS	F	R2	p	SS	F	R2	p
soldier	Phylum	32	0.6729	1.3845	0.16513	0.1354	0.17685	0.6274	0.08225	0.8891
	Class	32	0.6842	1.2615	0.15269	0.1785	0.21468	0.7058	0.0916	0.864
	Family	32	1.2956	1.3189	0.15855	0.018	0.28715	0.8755	0.11116	0.7282
	Genus	32	1.3701	1.265	0.15305	0.0185	0.33681	0.9325	0.11756	0.622
	ASV	32	1.4892	1.0365	0.12897	0.3214	0.11954	0.7528	0.0971	0.9035
reproductive	Phylum	36	0.3197	0.9374	0.10489	0.5553	0.15714	1.5014	0.15802	0.0873
	Class	36	0.5508	1.3228	0.14189	0.0855	0.1718	1.5243	0.16004	0.0534
	Family	36	0.846	1.0691	0.11788	0.238	0.22831	1.2645	0.13649	0.0985
	Genus	36	1.0115	1.0868	0.11961	0.1393	0.25718	1.2493	0.13507	0.1036
	ASV	36	1.1011	1.0987	0.12075	0.0807	0.24939	1.3193	0.14156	0.0536
Table S4b. Pairwise comparisons relating (I) unweighted and (II) weighted similarity matrices among the antibiotic treatments for the two castes based on rarefied data after the three days treatment. Significant estimates (p < 0.05) are indicated in bold.
			I. Unweighted Unifrac						II. weighted Unifrac
Phenotype	TaxGroup	Treatment	DF	SS	F	R2	p	p-adjusted	SS	F	R2	p	p-adjusted
soldier	Phylum	control vs Pen_Col	1	0.15708	1.2749	0.0834639	0.2882	0.411714	0.0647431	0.937761	0.0627779	0.4725	0.9425
		control vs Colistin	1	0.226947	2.0751	0.158706	0.081	0.346333	0.03523	0.434527	0.0380013	0.8447	0.9425
		control vs Gentamicin	1	0.291319	2.761	0.216362	0.0378	0.346333	0.0360626	0.465929	0.0445187	0.7999	0.9425
		control vs Penicillin	1	0.116923	0.999734	0.083313	0.4514	0.56425	0.0234615	0.266626	0.0236651	0.9032	0.9425
		Pen_Col vs Colistin	1	0.0932554	0.720322	0.0525004	0.5779	0.642111	0.0167823	0.281985	0.0212306	0.9425	0.9425
		Pen_Col vs Gentamicin	1	0.19675	1.538	0.113606	0.1902	0.411714	0.0640139	1.17126	0.0889253	0.3185	0.9425
		Pen_Col vs Penicillin	1	0.0746767	0.549566	0.0405597	0.7391	0.7391	0.041651	0.637173	0.0467233	0.6545	0.9425
		Colistin vs Gentamicin	1	0.153875	1.36682	0.131846	0.2595	0.411714	0.0822969	1.27454	0.124048	0.2854	0.9425
		Colistin vs Penicillin	1	0.164337	1.32042	0.11664	0.2734	0.411714	0.0446202	0.575693	0.0544355	0.7035	0.9425
		Gentamicin vs Penicillin	1	0.253477	2.08021	0.187741	0.1039	0.346333	0.0355507	0.486831	0.0513165	0.7669	0.9425
	Class	control vs Pen_Col	1	0.145553	1.00723	0.0671161	0.4187	0.562111	0.0542985	0.684916	0.0466408	0.7432	0.939
		control vs Colistin	1	0.201947	1.68405	0.132769	0.1288	0.3435	0.0314173	0.35987	0.031679	0.912	0.939
		control vs Gentamicin	1	0.283207	2.18173	0.179099	0.0509	0.3435	0.0443932	0.499493	0.0475731	0.8226	0.939
		control vs Penicillin	1	0.129892	0.942388	0.0789112	0.497	0.562111	0.0517096	0.530515	0.0460096	0.7649	0.939
		Pen_Col vs Colistin	1	0.11863	0.87181	0.0628476	0.5059	0.562111	0.0230986	0.374327	0.0279885	0.939	0.939
		Pen_Col vs Gentamicin	1	0.168192	1.15468	0.087777	0.3271	0.545167	0.0630348	1.03528	0.0794217	0.3984	0.939
		Pen_Col vs Penicillin	1	0.0863893	0.571236	0.0420917	0.7854	0.7854	0.0924761	1.31524	0.0918766	0.2246	0.939
		Colistin vs Gentamicin	1	0.172195	1.48456	0.141595	0.2097	0.4194	0.0724676	1.12242	0.110885	0.3638	0.939
		Colistin vs Penicillin	1	0.212946	1.68738	0.144376	0.1374	0.3435	0.0554569	0.725417	0.0676354	0.6692	0.939
		Gentamicin vs Penicillin	1	0.241529	1.75165	0.162919	0.1264	0.3435	0.0476048	0.618308	0.0642845	0.7217	0.939
	Family	control vs Pen_Col	1	0.288911	1.1213	0.0741538	0.2768	0.2768	0.0556398	0.715868	0.048646	0.7974	0.9075
		control vs Colistin	1	0.287359	1.18242	0.0970597	0.2252	0.2768	0.0515732	0.597877	0.0515505	0.8341	0.9075
		control vs Gentamicin	1	0.414165	1.64063	0.14094	0.0328	0.184333	0.0802956	0.989263	0.0900209	0.4504	0.9075
		control vs Penicillin	1	0.382981	1.50266	0.120187	0.0553	0.184333	0.0746712	0.780508	0.0662542	0.6932	0.9075
		Pen_Col vs Colistin	1	0.275548	1.146	0.0810121	0.2654	0.2768	0.0427111	0.574234	0.0423032	0.9075	0.9075
		Pen_Col vs Gentamicin	1	0.305072	1.22975	0.0929535	0.1756	0.2768	0.0972033	1.4058	0.104865	0.1146	0.675
		Pen_Col vs Penicillin	1	0.290039	1.158	0.0817914	0.2376	0.2768	0.0800534	0.972216	0.0695821	0.4654	0.9075
		Colistin vs Gentamicin	1	0.398572	1.75583	0.163244	0.0372	0.184333	0.108656	1.41628	0.135968	0.135	0.675
		Colistin vs Penicillin	1	0.314175	1.35296	0.119173	0.1136	0.2272	0.0631048	0.677692	0.063468	0.8086	0.9075
		Gentamicin vs Penicillin	1	0.321834	1.33279	0.128986	0.1099	0.2272	0.0751025	0.851314	0.0864163	0.641	0.9075
	Genus	control vs Pen_Col	1	0.375375	1.33132	0.0868368	0.0834	0.1668	0.0904716	1.03483	0.0688288	0.3971	0.7943
		control vs Colistin	1	0.360737	1.34616	0.109035	0.0733	0.1668	0.0823809	0.81744	0.0691724	0.6541	0.7943
		control vs Gentamicin	1	0.400001	1.39275	0.122249	0.0697	0.1668	0.0832896	0.870842	0.0801081	0.5841	0.7943
		control vs Penicillin	1	0.410183	1.44946	0.116427	0.0414	0.1668	0.0915639	0.848217	0.0715903	0.6351	0.7943
		Pen_Col vs Colistin	1	0.306689	1.18556	0.0835751	0.193	0.271875	0.0573459	0.721134	0.0525564	0.7943	0.7943
		Pen_Col vs Gentamicin	1	0.272359	0.994242	0.076514	0.4377	0.4377	0.0856143	1.1653	0.0885127	0.249	0.7943
		Pen_Col vs Penicillin	1	0.313556	1.15536	0.0816199	0.2175	0.271875	0.0853046	0.996684	0.0712086	0.4341	0.7943
		Colistin vs Gentamicin	1	0.394001	1.55013	0.14693	0.0558	0.1668	0.114705	1.34728	0.130207	0.1585	0.7943
		Colistin vs Penicillin	1	0.310568	1.2283	0.109393	0.1538	0.256333	0.07378	0.739836	0.0688871	0.7815	0.7943
		Gentamicin vs Penicillin	1	0.291576	1.0699	0.106247	0.3413	0.379222	0.0837335	0.891727	0.0901488	0.6146	0.7943
	ASV	control vs Pen_Col	1	0.310203	0.859962	0.0578711	0.8002	0.8002	0.0359432	0.858479	0.057777	0.6309	0.9004
		control vs Colistin	1	0.325426	0.958089	0.0801206	0.5281	0.660125	0.0222671	0.469114	0.0409023	0.9004	0.9004
		control vs Gentamicin	1	0.482291	1.38817	0.121896	0.0488	0.488	0.0342372	0.664375	0.0622986	0.7752	0.9004
		control vs Penicillin	1	0.35668	1.04515	0.0867696	0.3384	0.564	0.0392318	0.842559	0.0711467	0.6234	0.9004
		Pen_Col vs Colistin	1	0.391322	1.05651	0.0751613	0.3154	0.564	0.0262536	0.80213	0.0581164	0.6492	0.9004
		Pen_Col vs Gentamicin	1	0.369187	0.973013	0.0750029	0.501	0.660125	0.0286034	0.819799	0.0639479	0.6652	0.9004
		Pen_Col vs Penicillin	1	0.333008	0.895774	0.0644638	0.7446	0.8002	0.0239168	0.748212	0.0544225	0.7357	0.9004
		Colistin vs Gentamicin	1	0.41342	1.14862	0.11318	0.1986	0.564	0.035155	0.892114	0.0901843	0.4976	0.9004
		Colistin vs Penicillin	1	0.376619	1.07023	0.0966765	0.2878	0.564	0.0212892	0.605635	0.0571051	0.8702	0.9004
		Gentamicin vs Penicillin	1	0.402354	1.1118	0.10995	0.2438	0.564	0.0331245	0.864823	0.0876674	0.5388	0.9004
reproductive	Phylum	control vs Colistin	1	0.0890701	1.18901	0.0975476	0.324	0.81	0.0369822	1.85935	0.144592	0.1183	0.2366
		control vs Gentamicin	1	0.147014	1.72218	0.116979	0.1277	0.81	0.0204526	0.742941	0.0540598	0.6068	0.6068
		control vs Penicillin	1	0.0311785	0.374285	0.030247	0.9237	0.9237	0.0491819	2.51579	0.173314	0.0371	0.1855
		control vs Pen_Col	1	0.0680941	0.938235	0.0785908	0.5055	0.8425	0.0769662	3.6846	0.250916	0.0148	0.148
		Colistin vs Gentamicin	1	0.0578009	0.639769	0.0437007	0.6777	0.9237	0.0250385	0.795163	0.0537448	0.5579	0.6068
		Colistin vs Penicillin	1	0.0352876	0.397272	0.0296532	0.9041	0.9237	0.021296	0.871825	0.0628486	0.5364	0.6068
		Colistin vs Pen_Col	1	0.104542	1.31575	0.0988117	0.2762	0.81	0.0242791	0.931621	0.0720421	0.4341	0.6068
		Gentamicin vs Penicillin	1	0.0889252	0.926017	0.0581449	0.4963	0.8425	0.0307748	1.0109	0.0631384	0.3924	0.6068
		Gentamicin vs Pen_Col	1	0.123765	1.39828	0.0908077	0.2241	0.81	0.0640352	1.98415	0.124133	0.0954	0.2366
		Penicillin vs Pen_Col	1	0.0489535	0.563659	0.0415566	0.8041	0.9237	0.0486532	1.92518	0.128988	0.097	0.2366
	Class	control vs Colistin	1	0.108971	1.07014	0.0886602	0.3624	0.517714	0.0401817	1.72239	0.135383	0.1116	0.186
		control vs Gentamicin	1	0.270308	2.56874	0.164993	0.002	0.02	0.0238467	0.866572	0.0624936	0.5522	0.680667
		control vs Penicilin	1	0.0504043	0.490841	0.0392961	0.9388	0.9467	0.0506095	2.25065	0.157933	0.0426	0.16
		control vs Pen_Col	1	0.125032	1.38276	0.111668	0.1818	0.4545	0.0712417	3.44643	0.238566	0.009	0.09
		Colistin vs Gentamicin	1	0.127759	1.14246	0.0754475	0.3078	0.517714	0.0212039	0.625701	0.0427809	0.7548	0.7548
		Colistin vs Penicilin	1	0.043851	0.398677	0.0297549	0.9467	0.9467	0.0316233	1.06356	0.0756254	0.421	0.601429
		Colistin vs Pen_Col	1	0.106971	1.07667	0.082335	0.3556	0.517714	0.0196763	0.686227	0.0540923	0.6126	0.680667
		Gentamicin vs Penicilin	1	0.176054	1.57401	0.0949686	0.0932	0.310667	0.055564	1.70912	0.102287	0.0905	0.181
		Gentamicin vs Pen_Col	1	0.248627	2.417	0.147225	0.004	0.02	0.0596001	1.87422	0.118067	0.0891	0.181
		Penicilin vs Pen_Col	1	0.0938289	0.935114	0.0671049	0.5279	0.659875	0.056977	2.07307	0.137534	0.048	0.16
	Family	control vs Colistin	1	0.212494	1.10902	0.0915864	0.2755	0.459167	0.0410283	1.00411	0.0836474	0.4688	0.690556
		control vs Gentamicin	1	0.296985	1.4844	0.102483	0.0222	0.222	0.0365687	0.856643	0.0618218	0.6085	0.690556
		control vs Penicilin	1	0.150579	0.760687	0.0596118	0.9357	0.9401	0.0606752	1.55611	0.11479	0.0931	0.2176
		control vs Pen_Col	1	0.214111	1.14715	0.0944379	0.1893	0.4014	0.0769303	2.05446	0.157376	0.03	0.15
		Colistin vs Gentamicin	1	0.231601	1.14264	0.0754583	0.2007	0.4014	0.0383096	0.754146	0.0511142	0.7341	0.7341
		Colistin vs Penicilin	1	0.139246	0.69299	0.0506091	0.9401	0.9401	0.0462981	0.964339	0.0690572	0.4942	0.690556
		Colistin vs Pen_Col	1	0.190662	0.999172	0.0768643	0.4833	0.690429	0.0373516	0.788933	0.0616888	0.6215	0.690556
		Gentamicin vs Penicilin	1	0.25173	1.21592	0.0749831	0.1184	0.394667	0.0831814	1.7101	0.102339	0.0292	0.15
		Gentamicin vs Pen_Col	1	0.262245	1.31918	0.0861131	0.0696	0.348	0.0757729	1.57481	0.101112	0.1088	0.2176
		Penicilin vs Pen_Col	1	0.150366	0.764289	0.055527	0.9037	0.9401	0.0706069	1.56484	0.10744	0.0895	0.2176
	Genus	control vs Colistin	1	0.261024	1.1086	0.091555	0.2019	0.3675	0.0490064	0.98663	0.0823109	0.4753	0.594125
		control vs Gentamicin	1	0.32184	1.35169	0.0941836	0.0259	0.149667	0.0493767	0.975613	0.0698083	0.4462	0.594125
		control vs Penicilin	1	0.206208	0.888967	0.0689712	0.773	0.8888	0.0853651	1.91327	0.137514	0.0213	0.1065
		control vs Pen_Col	1	0.258986	1.15277	0.0948563	0.1368	0.342	0.0722074	1.65248	0.130605	0.0835	0.278333
		Colistin vs Gentamicin	1	0.263409	1.09894	0.0727824	0.2205	0.3675	0.0476892	0.812259	0.0548369	0.6698	0.744222
		Colistin vs Penicilin	1	0.188454	0.804838	0.0583011	0.8636	0.8888	0.0552376	1.02668	0.0731945	0.4216	0.594125
		Colistin vs Pen_Col	1	0.232436	1.02105	0.0784156	0.4154	0.593429	0.0373249	0.694759	0.054728	0.7491	0.7491
		Gentamicin vs Penicilin	1	0.301427	1.27389	0.078278	0.0449	0.149667	0.102814	1.90162	0.112511	0.0176	0.1065
		Gentamicin vs Pen_Col	1	0.299217	1.29409	0.0846137	0.0422	0.149667	0.0707979	1.31064	0.0856032	0.1877	0.3754
		Penicilin vs Pen_Col	1	0.183024	0.813358	0.058882	0.8888	0.8888	0.0673041	1.38067	0.0960088	0.1707	0.3754
	ASV	control vs Colistin	1	0.306845	1.23614	0.101024	0.0333	0.131333	0.0464311	1.03685	0.0861398	0.4196	0.662625
		control vs Gentamicin	1	0.352801	1.35302	0.094267	0.0112	0.112	0.0411615	0.86743	0.0625516	0.6107	0.678556
		control vs Penicilin	1	0.235753	0.938692	0.0725492	0.6675	0.834375	0.0669984	1.71973	0.125347	0.0272	0.068
		control vs Pen_Col	1	0.27536	1.14212	0.0940628	0.1339	0.2678	0.0847823	2.11087	0.161001	0.0248	0.068
		Colistin vs Gentamicin	1	0.258638	1.00361	0.066891	0.4613	0.659	0.0379489	0.68834	0.046863	0.845	0.845
		Colistin vs Penicilin	1	0.221128	0.889451	0.0640379	0.7615	0.846111	0.0474389	0.990759	0.0708153	0.4882	0.662625
		Colistin vs Pen_Col	1	0.257958	1.07849	0.0824632	0.2625	0.4375	0.0433096	0.870888	0.0676634	0.5301	0.662625
		Gentamicin vs Penicilin	1	0.313924	1.21012	0.0746523	0.0526	0.1315	0.0835413	1.6781	0.100617	0.0249	0.068
		Gentamicin vs Pen_Col	1	0.315683	1.25219	0.0820991	0.0394	0.131333	0.0767366	1.48992	0.0961862	0.1147	0.2294
		Penicilin vs Pen_Col	1	0.208355	0.858925	0.0619763	0.8494	0.8494	0.0928841	2.11219	0.139767	0.0099	0.068

## Sheet: TableS5
Table S5. PERMANOVA relating (I) unweighted and (II) weighted similarity matrices between the two castes for each antibiotic treatment based on rarefied data after the three days treatment. Significant estimates (p < 0.05) are indicated in bold.
		I. Unweighted Unifrac					II. weighted Unifrac
Treatment	TaxGroup	DF	SS	R2	F	p	SS	R2	F	p
Control	Phylum	12	0.52252	0.33801	5.6165	0.0024	0.05405	0.11179	1.3844	0.2215
	Class	12	0.67349	0.33015	5.4216	0.0005	0.08143	0.14336	1.8408	0.0887
	Family	12	0.8311	0.2449	3.5676	0.0008	0.16671	0.19351	2.6393	0.0076
	Genus	12	0.8525	0.22341	3.1644	0.0004	0.20536	0.195	2.6646	0.0025
	ASV	12	0.834	0.222	3.14	0.001	0.165	0.173	2.294	0.016
Gentamicin	Phylum	13	0.53021	0.32622	5.8099	0.0018	0.11169	0.19761	2.9554	0.0112
	Class	13	0.52272	0.28229	4.7197	0.0012	0.10644	0.1792	2.6199	0.016
	Family	13	0.6169	0.19348	2.8788	0.0004	0.13854	0.16297	2.3364	0.0092
	Genus	13	0.5835	0.16264	2.3307	0.003	0.121	0.12989	1.7913	0.0352
	ASV	13	0.589	0.132	1.818	0.003	0.076	0.141	1.967	0.033
Colistin	Phylum	12	0.44103	0.26744	4.0157	0.0066	0.06841	0.11972	1.4961	0.2019
	Class	12	0.39419	0.24065	3.4861	0.0086	0.0727	0.11389	1.4137	0.2147
	Family	12	0.56428	0.1984	2.7226	0.0025	0.11962	0.13622	1.7347	0.0865
	Genus	12	0.6417	0.19693	2.6974	0.0023	0.13912	0.14034	1.7958	0.0658
	ASV	12	0.641	0.195	2.657	0.001	0.124	0.135	1.717	0.08
Penicillin	Phylum	13	0.19595	0.12415	1.701	0.1234	0.03771	0.07277	0.9417	0.4873
	Class	13	0.26116	0.14446	2.0262	0.0363	0.04051	0.06293	0.8059	0.5864
	Family	13	0.35735	0.11893	1.6198	0.009	0.10403	0.11581	1.5717	0.1043
	Genus	13	0.409	0.12272	1.6786	0.0054	0.11252	0.11852	1.6135	0.0957
	ASV	13	0.39	0.111	1.495	0.008	0.097	0.104	1.395	0.169
Pen_Col	Phylum	15	0.30646	0.16714	2.8095	0.0274	0.06163	0.11343	1.7911	0.1372
	Class	15	0.29452	0.14698	2.4122	0.0298	0.06746	0.10365	1.6188	0.1491
	Family	15	0.5854	0.15357	2.54	0.0019	0.13646	0.14777	2.4275	0.0225
	Genus	15	0.6817	0.16263	2.719	0.0009	0.16132	0.15982	2.6632	0.0122
	ASV	15	0.609	0.112	1.772	0.003	0.084	0.178	3.022	0.015

## Sheet: TableS6
Table S6. PERMANOVA relating (I) unweighted and (II) weighted similarity matrices between the two castes for each antibiotic treatment based on rarefied data at the end of the experiment. Significant estimates (p < 0.05) are indicated in bold.
		I. Unweighted Unifrac					II. weighted Unifrac
Treatment	TaxGroup	DF	SS	R2	F	p	SS	R2	F	p
Control	Phylum	12	0.24069	0.19392	2.6462	0.0184	0.034286	0.15387	2.0003	0.1091
	Class	12	0.32323	0.21831	3.0721	0.0029	0.04078	0.12193	1.5275	0.1934
	Family	12	0.48589	0.17499	2.3331	0.0016	0.09048	0.15834	2.0693	0.0371
	Genus	12	0.5018	0.157	2.0487	0.0011	0.08802	0.12951	1.6366	0.0677
	ASV	12	0.5047	0.12297	1.5424	0.0022	0.030666	0.12317	1.5452	0.0877
Gentamicin	Phylum	12	0.2576	0.16674	2.2011	0.0268	0.037578	0.15735	2.054	0.0758
	Class	12	0.28068	0.1608	2.1077	0.0274	0.033066	0.11253	1.3948	0.199
	Family	12	0.37648	0.13056	1.6518	0.0399	0.07663	0.14167	1.8156	0.0337
	Genus	12	0.5083	0.14773	1.9067	0.0183	0.08684	0.12194	1.5276	0.1076
	ASV	12	0.4221	0.12729	1.6045	0.0282	0.0839	0.13908	1.777	0.0404
Colistin	Phylum	16	0.36006	0.15252	2.6996	0.0123	0.0401	0.12093	2.0634	0.0744
	Class	16	0.37415	0.1375	2.3914	0.0188	0.04182	0.10027	1.6717	0.1164
	Family	16	0.5828	0.14306	2.5042	0.0004	0.08963	0.12144	2.0734	0.0142
	Genus	16	0.5879	0.13052	2.2517	0.0016	0.09855	0.10971	1.8485	0.0099
	ASV	16	0.5982	0.1288	2.2177	0.0013	0.09395	0.1192	2.0299	0.0113
Penicillin	Phylum	16	0.27094	0.15574	2.7671	0.0108	0.015965	0.06343	1.0158	0.3484
	Class	16	0.27981	0.14337	2.5105	0.0161	0.018769	0.06138	0.9809	0.4128
	Family	16	0.4181	0.12131	2.0709	0.0031	0.05255	0.08623	1.4154	0.1774
	Genus	16	0.4858	0.11761	1.9992	0.0039	0.07511	0.10396	1.7404	0.0434
	ASV	16	0.412	0.09969	1.6609	0.0113	0.05795	0.08477	1.3894	0.1647
Pen_Col	Phylum	14	0.28402	0.18755	3.001	0.0105	0.049507	0.1677	2.6194	0.0358
	Class	14	0.33776	0.15639	2.41	0.0212	0.05577	0.12526	1.8616	0.0919
	Family	14	0.5224	0.14744	2.2481	0.0028	0.09839	0.13108	1.9611	0.0205
	Genus	14	0.5579	0.13992	2.1149	0.0038	0.08189	0.09474	1.3606	0.1367
	ASV	14	0.5753	0.14337	2.1757	0.0025	0.10256	0.13099	1.9596	0.0131

## Sheet: Table S7
Table S7. PERMANOVA relating (I) unweighted and (II) weighted similarity matrices showing the effects of caste, treatment and their interaction based on rarefied data after the three days treatment. Significant estimates (p < 0.05) are indicated in bold.
	I. Unweighted Unifrac					II. weighted Unifrac
factors	DF	SS	F	R2	p	SS	F	R2	p
Phenotype	1	1.5274	4.3718	0.05987	0.0001	0.09083	6.6999	0.08933	0.0001
Treatment	4	1.5309	1.0954	0.06	0.1091	0.07386	1.3621	0.07265	0.0962
Phenotype*Treatment	4	1.4923	1.0678	0.05849	0.1947	0.03864	0.7125	0.038	0.8921
Total	69
